# Supplementary material for: Antioxidants Hydroxytyrosol and Thioredoxin-Mimetic Peptide CB3 Protect Irradiated Normal Tissue Cells
Source: Antioxidants (Basel). 2024 Aug 7;13(8):961. doi: 10.3390/antiox13080961 (PMC11351936; doi:10.3390/antiox13080961)
Supplement: Supplementary file 1 [file antioxidants-13-00961-s001.zip]

Archive with 1 entries (1 files):
- antioxidants-3097751-supplementary.pdf
